# Supplementary material for: Parkinson’s disease-associated LRRK2-G2019S mutant acts through regulation of SERCA activity to control ER stress in astrocytes
Source: Acta Neuropathol Commun. 2019 May 2;7:68. doi: 10.1186/s40478-019-0716-4 (PMC6498585; doi:10.1186/s40478-019-0716-4)
Supplement: Supplementary file 1 — Table S1. List of LRRK2 interacting proteins, Related Figure 3. (XLSX 41 kb) [file 40478_2019_716_MOESM1_ESM.xlsx]

## Sheet: Sheet1
Table 1. List of LRRK2 interacting proteins, Related Figure 3
Accession	Description	Exp.	Sum PEP Score	Coverage	# PSMs	# Unique Peptides	MW [kDa]	calc. pI	emPAI	Score Sequest HT	Ratio
		q-value									GS/WT
D9IAI1	Epididymis secretory protein Li 34 OS=Homo sapiens GN=PEBP1 PE=2 SV=1	0	54.77	48.66	26	8	21.04	7.53	5.81	67.62	7.4901
Q969H8	Myeloid-derived growth factor OS=Homo sapiens GN=MYDGF PE=1 SV=1	0	11.35	15.03	9	2	18.78	6.68	1.68	10.4	5.8882
P61803	Dolichyl-diphosphooligosaccharide--protein glycosyltransferase subunit DAD1 OS=Homo sapiens GN=DAD1 PE=1 SV=3	0.000412	6.88	19.47	6	2	12.49	7.08	1.51	8.9	5.7013
Q15459	Splicing factor 3A subunit 1 OS=Homo sapiens GN=SF3A1 PE=1 SV=1	0	23.94	11.6	25	8	88.83	5.22	0.55	29.23	5.2167
V9HWE8	Epididymis secretory sperm binding protein Li 47e OS=Homo sapiens GN=HEL-S-47e PE=2 SV=1	0	47.42	31.86	20	6	23.19	5.11	2.73	46.57	4.9614
A0A024R2T6	DEAH (Asp-Glu-Ala-His) box polypeptide 30, isoform CRA_b OS=Homo sapiens GN=DHX30 PE=4 SV=1	0	90.52	22.86	62	23	133.86	8.78	1.02	122.35	4.6837
P61956	Small ubiquitin-related modifier 2 OS=Homo sapiens GN=SUMO2 PE=1 SV=3	0	10.4	29.47	8	3	10.86	5.5	2.16	12.69	4.6389
P15531	Nucleoside diphosphate kinase A OS=Homo sapiens GN=NME1 PE=1 SV=1	0	117.38	70.39	83	1	17.14	6.19	80.11	192.22	4.4241
Q9Y266	Nuclear migration protein nudC OS=Homo sapiens GN=NUDC PE=1 SV=1	0	52.25	41.39	37	13	38.22	5.38	3.49	40.29	4.3508
Q9Y3E8	CGI-150 protein OS=Homo sapiens PE=2 SV=1	0	32.94	16.47	19	7	54.98	8.7	0.72	32.75	4.2736
A0A0S2Z410	Hydroxysteroid dehydrogenase 10 isoform 1 (Fragment) OS=Homo sapiens GN=HSD17B10 PE=2 SV=1	0	63.02	49.43	23	9	26.91	7.78	3.87	70.83	4.074
A0A140VKA6	Testis secretory sperm-binding protein Li 233m OS=Homo sapiens PE=2 SV=1	0	49.67	29.81	32	10	41.31	5.27	3.64	57.78	3.7231
Q07021	Complement component 1 Q subcomponent-binding protein, mitochondrial OS=Homo sapiens GN=C1QBP PE=1 SV=1	0	71.66	33.69	24	7	31.34	4.84	2.98	90.4	3.6994
Q9Y5L4	Mitochondrial import inner membrane translocase subunit Tim13 OS=Homo sapiens GN=TIMM13 PE=1 SV=1	0	7.37	14.74	5	1	10.49	8.18	0.47	11.68	3.699
P23284	Peptidyl-prolyl cis-trans isomerase B OS=Homo sapiens GN=PPIB PE=1 SV=2	0	50.11	43.98	39	11	23.73	9.41	5.49	69.15	3.6635
P12081	Histidine--tRNA ligase, cytoplasmic OS=Homo sapiens GN=HARS PE=1 SV=2	0	36.35	19.65	26	5	57.37	5.88	0.93	55.81	3.4596
Q32Q12	Nucleoside diphosphate kinase OS=Homo sapiens GN=NME1-NME2 PE=1 SV=1	0	153.61	63.7	116	5	32.62	8.48	23.04	257.67	3.427
P99999	Cytochrome c OS=Homo sapiens GN=CYCS PE=1 SV=2	0	29.28	55.24	20	5	11.74	9.57	4.62	38.34	3.417
P37802	Transgelin-2 OS=Homo sapiens GN=TAGLN2 PE=1 SV=3	0	36.03	43.22	25	8	22.38	8.25	3.39	53.64	3.3467
A0A024R904	Calcyclin binding protein, isoform CRA_a OS=Homo sapiens GN=CACYBP PE=4 SV=1	0	70.67	57.89	34	10	26.19	8.25	9	84.68	3.3115
A0A140VK56	Transaldolase OS=Homo sapiens PE=2 SV=1	0	37.22	24.33	31	8	37.52	6.81	1.37	55.46	3.2652
Q9UNM1	Chaperonin 10-related protein (Fragment) OS=Homo sapiens GN=EPFP1 PE=3 SV=1	0	42.03	80.41	31	6	10.29	9	11.59	60.37	3.1627
Q8WW12	PEST proteolytic signal-containing nuclear protein OS=Homo sapiens GN=PCNP PE=1 SV=2	0	9.33	21.91	5	3	18.91	7.49	0.78	8.59	3.109
A8K690	cDNA FLJ76863, highly similar to Homo sapiens stress-induced-phosphoprotein 1 (Hsp70/Hsp90-organizing protein) (STIP1), mRNA OS=Homo sapiens PE=2 SV=1	0	120.05	42.91	88	28	62.62	6.8	4.93	143.06	3.0345
Q8TC04	Keratin 23 (Histone deacetylase inducible) OS=Homo sapiens GN=KRT23 PE=2 SV=1	0	34.18	18.72	27	7	48.15	6.54	1.05	39.89	3.0132
P49321	Nuclear autoantigenic sperm protein OS=Homo sapiens GN=NASP PE=1 SV=2	0	34.31	13.71	27	9	85.19	4.3	0.67	48.18	2.9787
P30040	Endoplasmic reticulum resident protein 29 OS=Homo sapiens GN=ERP29 PE=1 SV=4	0	18.52	29.89	11	7	28.98	7.31	1.93	17.04	2.9574
D3DR65	SPFH domain family, member 1, isoform CRA_a OS=Homo sapiens GN=SPFH1 PE=4 SV=1	0	21.28	15.8	18	2	39.15	7.87	0.59	40.89	2.9434
P09936	Ubiquitin carboxyl-terminal hydrolase isozyme L1 OS=Homo sapiens GN=UCHL1 PE=1 SV=2	0	49.33	53.36	34	9	24.81	5.48	5.11	64.06	2.9221
P21796	Voltage-dependent anion-selective channel protein 1 OS=Homo sapiens GN=VDAC1 PE=1 SV=2	0	113	58.3	56	11	30.75	8.54	6.74	156.39	2.9149
P62258	14-3-3 protein epsilon OS=Homo sapiens GN=YWHAE PE=1 SV=1	0	122.78	70.59	101	17	29.16	4.74	23.48	240.1	2.8595
A0A0C4DG17	40S ribosomal protein SA OS=Homo sapiens GN=RPSA PE=1 SV=1	0	116.09	48.33	55	12	33.29	4.87	9	180.17	2.8561
A0A158RFU6	RAB7, member RAS oncogene family, isoform CRA_a OS=Homo sapiens GN=RAB7A PE=2 SV=1	0	44.03	44.93	26	7	23.48	6.7	1.96	66.08	2.8332
P60174	Triosephosphate isomerase OS=Homo sapiens GN=TPI1 PE=1 SV=3	0	177.53	73.08	102	17	30.77	5.92	28.76	302.27	2.8113
B2R4R9	HCG26477 OS=Homo sapiens GN=RPS28 PE=2 SV=1	0	9.25	30.43	10	2	7.84	10.7	3.64	24.03	2.7876
P28072	Proteasome subunit beta type-6 OS=Homo sapiens GN=PSMB6 PE=1 SV=4	0	8.55	12.55	9	3	25.34	4.92	0.7	21.36	2.7545
Q99961	Endophilin-A2 OS=Homo sapiens GN=SH3GL1 PE=1 SV=1	0	10.67	10.05	12	4	41.46	5.43	0.49	14.73	2.72
P63104	14-3-3 protein zeta/delta OS=Homo sapiens GN=YWHAZ PE=1 SV=1	0	101.15	50.61	83	8	27.73	4.79	17.33	175.11	2.7021
Q9BTE3	Mini-chromosome maintenance complex-binding protein OS=Homo sapiens GN=MCMBP PE=1 SV=2	0	36.14	16.51	24	8	72.93	5.87	0.78	42.66	2.6401
E9PAV3	Nascent polypeptide-associated complex subunit alpha, muscle-specific form OS=Homo sapiens GN=NACA PE=1 SV=1	0	35.33	2.65	18	4	205.3	9.58	0.1	61.83	2.6103
A0A024R4K3	Malate dehydrogenase OS=Homo sapiens GN=MDH2 PE=2 SV=1	0	126.75	67.75	82	19	35.48	8.68	6.59	248.64	2.6058
Q6FGH5	RPS21 protein (Fragment) OS=Homo sapiens GN=RPS21 PE=2 SV=1	0	17.04	40.96	12	4	9.11	8.5	2.73	26.18	2.5967
P12270	Nucleoprotein TPR OS=Homo sapiens GN=TPR PE=1 SV=3	0	187.4	19.51	90	37	267.13	5.02	1.02	164.14	2.5578
P15121	Aldose reductase OS=Homo sapiens GN=AKR1B1 PE=1 SV=3	0	52.63	51.58	19	11	35.83	6.98	2.34	32.05	2.5054
P19338	Nucleolin OS=Homo sapiens GN=NCL PE=1 SV=3	0	162.45	32.39	100	27	76.57	4.7	4.11	243.42	2.4996
P31947	14-3-3 protein sigma OS=Homo sapiens GN=SFN PE=1 SV=1	0	35.28	29.84	35	4	27.76	4.74	3.64	48.65	2.4801
P67809	Nuclease-sensitive element-binding protein 1 OS=Homo sapiens GN=YBX1 PE=1 SV=3	0	12.85	15.74	10	3	35.9	9.88	0.64	27.6	2.4486
V9HW88	Calreticulin, isoform CRA_b OS=Homo sapiens GN=HEL-S-99n PE=2 SV=1	0	87.05	38.61	51	13	48.11	4.44	3.51	113.22	2.4321
Q53G19	Mitochondrial ribosomal protein L11 isoform a variant (Fragment) OS=Homo sapiens PE=2 SV=1	0	11.31	16.67	9	3	20.64	9.91	0.64	14.77	2.4284
Q15691	Microtubule-associated protein RP/EB family member 1 OS=Homo sapiens GN=MAPRE1 PE=1 SV=3	0	54.09	35.45	31	8	29.98	5.14	3.64	64.38	2.4284
A0A0K0K1K4	Proteasome subunit alpha type OS=Homo sapiens GN=HEL-S-276 PE=2 SV=1	0	86.52	55.65	41	10	27.87	8.46	6.5	108.71	2.4078
P06733	Alpha-enolase OS=Homo sapiens GN=ENO1 PE=1 SV=2	0	325.84	72.58	213	32	47.14	7.39	61.1	627.12	2.4064
A0A024RBA9	RAB21, member RAS oncogene family, isoform CRA_a OS=Homo sapiens GN=RAB21 PE=4 SV=1	0	25.01	16.89	10	3	24.33	7.94	0.85	29.34	2.3925
V9HWD6	Epididymis secretory protein Li 1 OS=Homo sapiens GN=HEL-S-1 PE=2 SV=1	0	76.88	49.59	63	4	28.07	4.83	12.11	99.37	2.3775
P55036	26S proteasome non-ATPase regulatory subunit 4 OS=Homo sapiens GN=PSMD4 PE=1 SV=1	0	41.04	25.73	22	7	40.71	4.79	2.16	52.58	2.3739
Q8WVX7	Ribosomal protein S19 (Fragment) OS=Homo sapiens PE=2 SV=1	0	63.62	58.6	67	13	17.27	10.52	23.25	120.34	2.3722
Q53F64	Heterogeneous nuclear ribonucleoprotein AB isoform a variant (Fragment) OS=Homo sapiens PE=2 SV=1	0	30.5	20.48	30	5	35.97	7.42	2.46	53.17	2.3569
O00273	DNA fragmentation factor subunit alpha OS=Homo sapiens GN=DFFA PE=1 SV=1	0	11.03	10.57	7	3	36.5	4.79	0.41	6.28	2.3439
Q16531	DNA damage-binding protein 1 OS=Homo sapiens GN=DDB1 PE=1 SV=1	0	101.81	24.12	56	21	126.89	5.26	1.47	78.01	2.3332
P46109	Crk-like protein OS=Homo sapiens GN=CRKL PE=1 SV=1	0.000412	6.75	8.91	4	2	33.76	6.74	0.27	6.09	2.3321
Q15637	Splicing factor 1 OS=Homo sapiens GN=SF1 PE=1 SV=4	0	22.81	11.74	15	6	68.29	8.98	1.37	29.73	2.2816
Q53G35	Phosphoglycerate mutase (Fragment) OS=Homo sapiens PE=2 SV=1	0	112.53	64.57	61	15	28.81	7.18	28.29	146.44	2.2577
Q96AG4	Leucine-rich repeat-containing protein 59 OS=Homo sapiens GN=LRRC59 PE=1 SV=1	0	65.95	41.04	42	10	34.91	9.57	5	104.17	2.2553
Q05D08	PA2G4 protein (Fragment) OS=Homo sapiens GN=PA2G4 PE=2 SV=1	0	103.2	45.07	93	20	45.12	8.95	6.11	186.9	2.2317
P20700	Lamin-B1 OS=Homo sapiens GN=LMNB1 PE=1 SV=2	0	93.34	35.84	40	15	66.37	5.16	1.89	88.15	2.2285
P61026	Ras-related protein Rab-10 OS=Homo sapiens GN=RAB10 PE=1 SV=1	0	24.46	35	34	4	22.53	8.38	1.96	63.54	2.2032
Q02790	Peptidyl-prolyl cis-trans isomerase FKBP4 OS=Homo sapiens GN=FKBP4 PE=1 SV=3	0	169.85	64.27	115	25	51.77	5.43	11.5	248.01	2.1885
P27348	14-3-3 protein theta OS=Homo sapiens GN=YWHAQ PE=1 SV=1	0	100.87	62.86	73	10	27.75	4.78	17.96	138.7	2.1884
Q8TD16	Protein bicaudal D homolog 2 OS=Homo sapiens GN=BICD2 PE=1 SV=1	0.000412	6.86	4.13	5	3	93.48	5.44	0.12	4.17	2.1775
Q13895	Bystin OS=Homo sapiens GN=BYSL PE=1 SV=3	0	7.47	8.47	6	3	49.57	8.12	0.27	6.02	2.1628
A0A024R8S5	Protein disulfide-isomerase OS=Homo sapiens GN=P4HB PE=2 SV=1	0	143.43	46.06	94	24	57.08	4.87	4.96	165.38	2.1557
Q9H2U2	Inorganic pyrophosphatase 2, mitochondrial OS=Homo sapiens GN=PPA2 PE=1 SV=2	0	10.04	8.68	10	2	37.9	7.39	0.32	15.48	2.1546
A0A024R0R4	SUMO-1 activating enzyme subunit 1, isoform CRA_b OS=Homo sapiens GN=SAE1 PE=4 SV=1	0	19.92	15.61	12	5	38.43	5.3	0.82	18.89	2.1447
Q9Y3C6	Peptidyl-prolyl cis-trans isomerase-like 1 OS=Homo sapiens GN=PPIL1 PE=1 SV=1	0	12.43	16.87	7	2	18.23	7.99	0.59	13.54	2.1409
A0A024R1K7	Tyrosine 3-monooxygenase/tryptophan 5-monooxygenase activation protein, eta polypeptide, isoform CRA_b OS=Homo sapiens GN=YWHAH PE=3 SV=1	0	49.46	38.62	51	6	28.2	4.84	5.81	83.15	2.1356
Q15181	Inorganic pyrophosphatase OS=Homo sapiens GN=PPA1 PE=1 SV=2	0	53.16	34.6	32	8	32.64	5.86	3.47	55.91	2.102
O94826	Mitochondrial import receptor subunit TOM70 OS=Homo sapiens GN=TOMM70 PE=1 SV=1	0	28.55	13.98	26	8	67.41	7.12	0.65	39.12	2.0925
V9HW22	Epididymis luminal protein 33 OS=Homo sapiens GN=HEL-S-72p PE=2 SV=1	0	408.02	58.98	414	33	70.85	5.52	82.77	1041.24	2.09
V9HW41	Epididymis secretory protein Li 71 OS=Homo sapiens GN=HEL-S-71 PE=2 SV=1	0	35.73	48.03	27	7	17.13	6.57	5.58	68.59	2.0854
P49721	Proteasome subunit beta type-2 OS=Homo sapiens GN=PSMB2 PE=1 SV=1	0	22.87	27.36	16	5	22.82	7.02	1.42	39.42	2.0807
P05387	60S acidic ribosomal protein P2 OS=Homo sapiens GN=RPLP2 PE=1 SV=1	0	30.43	69.57	12	4	11.66	4.54	5.81	32.24	2.0766
Q7Z406	Myosin-14 OS=Homo sapiens GN=MYH14 PE=1 SV=2	0	65.04	8.27	44	6	227.73	5.6	0.36	84.56	2.0626
B2R8N1	cDNA, FLJ93976, highly similar to Homo sapiens COP9 homolog (COP9), mRNA OS=Homo sapiens PE=2 SV=1	0	13.03	12.92	7	2	23.18	5.38	0.59	15.26	2.062
P00918	Carbonic anhydrase 2 OS=Homo sapiens GN=CA2 PE=1 SV=2	0	61.8	55	39	11	29.23	7.4	6.63	58.97	2.0509
V9HW44	Epididymis secretory protein Li 303 OS=Homo sapiens GN=HEL-S-303 PE=2 SV=1	0.000743	4	3.93	5	1	25.55	5.92	0.21	13.2	2.0395
O43719	HIV Tat-specific factor 1 OS=Homo sapiens GN=HTATSF1 PE=1 SV=1	0	10.58	6.49	6	4	85.8	4.4	0.17	8.47	2.0377
A0A140VJM4	Potassium channel tetramerisation domain containing 12 OS=Homo sapiens GN=KCTD12 PE=2 SV=1	0	14.26	9.54	15	3	35.68	5.64	0.41	31.62	2.0264
P00492	Hypoxanthine-guanine phosphoribosyltransferase OS=Homo sapiens GN=HPRT1 PE=1 SV=2	0	47.38	42.2	33	7	24.56	6.68	6.02	68.05	1.9976
Q5T653	39S ribosomal protein L2, mitochondrial OS=Homo sapiens GN=MRPL2 PE=1 SV=2	0	19.2	21.97	4	4	33.28	11.3	0.62	9.73	1.985
H7BY58	Protein-L-isoaspartate O-methyltransferase OS=Homo sapiens GN=PCMT1 PE=1 SV=1	0	43.31	36.71	23	9	30.34	6.73	2.38	46.95	1.9837
V9HW63	Epididymis secretory sperm binding protein Li 97n OS=Homo sapiens GN=HEL-S-97n PE=2 SV=1	0	79.13	61.62	32	9	30.52	6.29	7.58	70.37	1.975
P30048	Thioredoxin-dependent peroxide reductase, mitochondrial OS=Homo sapiens GN=PRDX3 PE=1 SV=3	0	32.68	28.91	20	5	27.68	7.78	2.16	55.07	1.9679
I3L504	Eukaryotic translation initiation factor 5A-1 OS=Homo sapiens GN=EIF5A PE=1 SV=1	0	132.82	46.24	95	12	20.49	5.25	598.48	196.7	1.9668
P35606	Coatomer subunit beta' OS=Homo sapiens GN=COPB2 PE=1 SV=2	0	63.29	20.86	42	16	102.42	5.27	0.93	75.89	1.9596
Q13057	Bifunctional coenzyme A synthase OS=Homo sapiens GN=COASY PE=1 SV=4	0.000508	4.48	4.43	6	2	62.29	6.99	0.19	8.36	1.9576
Q9H0U4	Ras-related protein Rab-1B OS=Homo sapiens GN=RAB1B PE=1 SV=1	0	40.2	44.78	34	2	22.16	5.73	1.96	76.46	1.9486
A0A024R8U5	Splicing factor, arginine/serine-rich 2, isoform CRA_a OS=Homo sapiens GN=SFRS2 PE=4 SV=1	0	23.56	23.08	19	6	25.46	11.85	2.51	42.87	1.9434
P13667	Protein disulfide-isomerase A4 OS=Homo sapiens GN=PDIA4 PE=1 SV=2	0	145.76	43.26	106	24	72.89	5.07	3.96	227.27	1.9423
Q5UIP0	Telomere-associated protein RIF1 OS=Homo sapiens GN=RIF1 PE=1 SV=2	0	28.83	4.09	10	8	274.29	5.52	0.14	10.72	1.9392
K7ELC2	40S ribosomal protein S15 OS=Homo sapiens GN=RPS15 PE=1 SV=1	0	49.31	34.21	26	3	17.71	10.39	6.2	68.17	1.9352
Q9Y6A4	Cilia- and flagella-associated protein 20 OS=Homo sapiens GN=CFAP20 PE=1 SV=1	0	10.11	14.51	6	3	22.76	9.76	0.78	9.44	1.9218
Q9GZT3	SRA stem-loop-interacting RNA-binding protein, mitochondrial OS=Homo sapiens GN=SLIRP PE=1 SV=1	0	37.66	66.06	20	6	12.34	10.24	3.33	38.32	1.9186
Q9Y3F4	Serine-threonine kinase receptor-associated protein OS=Homo sapiens GN=STRAP PE=1 SV=1	0	89.82	58.86	58	17	38.41	5.12	5.7	123.94	1.9146
Q96F88	Processing of 1, ribonuclease P/MRP subunit (S. cerevisiae) OS=Homo sapiens GN=POP1 PE=2 SV=1	0	17.27	5.47	10	5	114.61	9.2	0.2	16.3	1.9119
P23921	Ribonucleoside-diphosphate reductase large subunit OS=Homo sapiens GN=RRM1 PE=1 SV=1	0	44.22	18.18	23	10	90.01	7.15	0.76	30.32	1.9086
Q9NYK5	39S ribosomal protein L39, mitochondrial OS=Homo sapiens GN=MRPL39 PE=1 SV=3	0	19.95	14.2	16	5	38.69	7.65	0.78	20.42	1.9076
V9HW77	Epididymis luminal protein 211 OS=Homo sapiens GN=HEL-211 PE=2 SV=1	0	254.94	62.73	137	17	42.65	5.59	26.21	443.31	1.8945
B4DT31	cDNA FLJ53425, highly similar to Far upstream element-binding protein 1 OS=Homo sapiens PE=2 SV=1	0	36.96	19.55	36	7	69.82	7.36	0.95	54.66	1.8926
Q53HF3	Galactosidase, alpha variant (Fragment) OS=Homo sapiens PE=2 SV=1	0	40.18	21.21	31	8	48.72	5.6	1.47	65.04	1.8921
P49720	Proteasome subunit beta type-3 OS=Homo sapiens GN=PSMB3 PE=1 SV=2	0	15.1	15.61	10	2	22.93	6.55	0.67	29.77	1.892
A0A0D9SEY1	Mitogen-activated protein kinase kinase kinase kinase 4 OS=Homo sapiens GN=MAP4K4 PE=1 SV=1	0	8.85	4.39	8	5	150.99	7.58	0.17	1.93	1.8845
P55010	Eukaryotic translation initiation factor 5 OS=Homo sapiens GN=EIF5 PE=1 SV=2	0	24.3	16.71	19	7	49.19	5.58	0.82	35.43	1.8815
P16402	Histone H1.3 OS=Homo sapiens GN=HIST1H1D PE=1 SV=2	0	14.06	19	9	4	22.34	11.02	1.03	14.79	1.877
Q16186	Proteasomal ubiquitin receptor ADRM1 OS=Homo sapiens GN=ADRM1 PE=1 SV=2	0	14.73	15.23	11	5	42.13	5.07	1.61	15.31	1.8766
B3KRM2	Serine/threonine-protein phosphatase OS=Homo sapiens PE=2 SV=1	0	31.33	22.65	14	4	35.54	5.43	1.34	30.88	1.8744
E9PRY8	Elongation factor 1-delta OS=Homo sapiens GN=EEF1D PE=1 SV=1	0	58.65	14.92	47	7	76.52	7.05	0.86	111.86	1.8739
A0A0U1RRM6	Protein enabled homolog OS=Homo sapiens GN=ENAH PE=1 SV=1	0	13.12	4.36	8	3	87.35	7.77	0.29	10.5	1.8684
Q9H2P9	Diphthine methyl ester synthase OS=Homo sapiens GN=DPH5 PE=1 SV=2	0	9.37	14.04	9	3	31.63	5.31	0.72	12.81	1.8684
P29401	Transketolase OS=Homo sapiens GN=TKT PE=1 SV=3	0	128.98	39	87	21	67.84	7.66	4.28	199.57	1.8678
G3V5Z7	Proteasome subunit alpha type OS=Homo sapiens GN=PSMA6 PE=1 SV=1	0	57.48	42.86	41	9	28.13	6.76	4.41	103.32	1.865
V9HWB4	Epididymis secretory sperm binding protein Li 89n OS=Homo sapiens GN=HEL-S-89n PE=2 SV=1	0	328.64	58.87	246	38	72.29	5.16	31.52	614.14	1.8585
K7PML8	Cyclin-dependent kinase inhibitor 2A OS=Homo sapiens GN=CDKN2A PE=2 SV=1	0	25.23	26.28	11	3	16.52	5.81	1.78	29.55	1.8536
P26038	Moesin OS=Homo sapiens GN=MSN PE=1 SV=3	0	150.93	41.77	115	19	67.78	6.4	6.55	201.57	1.8448
P49458	Signal recognition particle 9 kDa protein OS=Homo sapiens GN=SRP9 PE=1 SV=2	0	9.35	19.77	9	2	10.11	7.97	0.93	16.52	1.8444
Q9Y230	RuvB-like 2 OS=Homo sapiens GN=RUVBL2 PE=1 SV=3	0	100.33	45.14	73	16	51.13	5.64	4.3	166.3	1.8432
A6QKW0	SHINC3 OS=Homo sapiens GN=SHINC3 PE=2 SV=1	0	41.72	31.17	44	8	27.93	9.7	4.62	68.06	1.8425
O60264	SWI/SNF-related matrix-associated actin-dependent regulator of chromatin subfamily A member 5 OS=Homo sapiens GN=SMARCA5 PE=1 SV=1	0	16.81	4.56	10	5	121.83	8.09	0.18	13.44	1.8414
Q06830	Peroxiredoxin-1 OS=Homo sapiens GN=PRDX1 PE=1 SV=1	0	102.05	75.88	79	12	22.1	8.13	30.62	183.81	1.8377
V9HW09	Epididymis secretory sperm binding protein Li 91n OS=Homo sapiens GN=HEL-S-91n PE=2 SV=1	0	23.16	16.29	22	6	39.59	9.7	0.78	39.85	1.8358
A0A087WY31	YTH domain-containing family protein 3 OS=Homo sapiens GN=YTHDF3 PE=1 SV=1	0	26.15	11.05	21	3	64.45	8.24	1.02	20.66	1.8286
P50990	T-complex protein 1 subunit theta OS=Homo sapiens GN=CCT8 PE=1 SV=4	0	167.4	64.96	140	30	59.58	5.6	5.38	324.76	1.8128
P25786	Proteasome subunit alpha type-1 OS=Homo sapiens GN=PSMA1 PE=1 SV=1	0	46.4	57.03	35	11	29.54	6.61	3.28	56.41	1.8119
Q99497	Protein deglycase DJ-1 OS=Homo sapiens GN=PARK7 PE=1 SV=2	0	32.51	47.62	28	8	19.88	6.79	4.88	46	1.81
Q13907	Isopentenyl-diphosphate Delta-isomerase 1 OS=Homo sapiens GN=IDI1 PE=1 SV=2	0	13.98	20.7	12	5	26.3	6.34	1.15	15.9	1.8023
P49588	Alanine--tRNA ligase, cytoplasmic OS=Homo sapiens GN=AARS PE=1 SV=2	0	129.6	30.79	99	24	106.74	5.53	2.04	214.89	1.798
P27694	Replication protein A 70 kDa DNA-binding subunit OS=Homo sapiens GN=RPA1 PE=1 SV=2	0	33.07	18.83	20	10	68.1	7.21	0.86	24.09	1.7971
Q59HD5	3-mercaptopyruvate sulfurtransferase variant (Fragment) OS=Homo sapiens PE=2 SV=1	0	19.02	13.06	6	3	34.73	7.24	0.47	19.99	1.7927
A0A024QZN9	Voltage-dependent anion channel 2, isoform CRA_a OS=Homo sapiens GN=VDAC2 PE=4 SV=1	0	56.74	35.74	39	9	34.46	7.99	2.55	89.88	1.7875
P27824	Calnexin OS=Homo sapiens GN=CANX PE=1 SV=2	0	140.98	31.59	97	13	67.53	4.6	6.88	191.53	1.7746
Q15631	Translin OS=Homo sapiens GN=TSN PE=1 SV=1	0	23.54	24.12	11	6	26.17	6.44	2.46	17.37	1.7742
Q59G24	Activated RNA polymerase II transcription cofactor 4 variant (Fragment) OS=Homo sapiens PE=2 SV=1	0	17.63	40.3	19	5	15.13	9.38	1.85	29.92	1.7742
A0A140VJZ4	Ubiquitin carboxyl-terminal hydrolase OS=Homo sapiens PE=2 SV=1	0	24.03	26.09	7	4	26.17	4.92	1.03	13.68	1.7737
A0A024R3Z6	Basic leucine zipper and W2 domains 1, isoform CRA_a OS=Homo sapiens GN=BZW1 PE=4 SV=1	0	26.82	21.48	30	8	48.01	5.92	1.33	34.89	1.7661
P42766	60S ribosomal protein L35 OS=Homo sapiens GN=RPL35 PE=1 SV=2	0	33.68	37.4	30	7	14.54	11.05	30.62	48.92	1.7618
A0A024R8J2	Protein tyrosine phosphatase type IVA, member 1, isoform CRA_a OS=Homo sapiens GN=PTP4A1 PE=4 SV=1	0	11.74	13.29	7	2	19.8	8.97	0.7	9.21	1.7604
A0A140VK69	Aspartate aminotransferase OS=Homo sapiens PE=2 SV=1	0	48.92	34.62	25	10	46.22	7.01	1.56	43.1	1.7565
A0A0B4J2C3	Translationally-controlled tumor protein OS=Homo sapiens GN=TPT1 PE=1 SV=1	0	51.82	33.5	47	6	22.56	5.24	11.33	79.44	1.7474
B2Z4U9	ATP synthase subunit a OS=Homo sapiens GN=ATP6 PE=4 SV=1	0.000412	6.24	6.78	7	2	26.01	10.1	1.51	13.99	1.7456
A0A0U1RRH7	Histone H2A OS=Homo sapiens PE=3 SV=1	0	18.94	27.06	23	2	18.54	11.52	1.85	47.64	1.7429
P54819	Adenylate kinase 2, mitochondrial OS=Homo sapiens GN=AK2 PE=1 SV=2	0	74.4	58.16	49	10	26.46	7.81	5.66	120.04	1.7411
Q6FIE5	PHP14 protein OS=Homo sapiens GN=PHP14 PE=2 SV=1	0	13.59	37.6	12	3	13.78	6.07	1.15	15.26	1.7339
Q6N093	Putative uncharacterized protein DKFZp686I04196 (Fragment) OS=Homo sapiens GN=DKFZp686I04196 PE=2 SV=1	0	20.72	14.39	19	3	46.03	7.59	1.07	39.13	1.7155
E7EVA0	Microtubule-associated protein OS=Homo sapiens GN=MAP4 PE=1 SV=1	0	10.02	2.66	11	5	245.29	6.23	0.08	5.84	1.712
P47813	Eukaryotic translation initiation factor 1A, X-chromosomal OS=Homo sapiens GN=EIF1AX PE=1 SV=2	0	30.68	43.75	22	6	16.45	5.24	2.98	54.09	1.7117
Q9BU61	NADH dehydrogenase [ubiquinone] 1 alpha subcomplex assembly factor 3 OS=Homo sapiens GN=NDUFAF3 PE=1 SV=1	0	16.57	19.02	14	3	20.34	8.22	0.78	29.06	1.7109
J3KQ48	Peptidyl-tRNA hydrolase 2, mitochondrial OS=Homo sapiens GN=PTRH2 PE=1 SV=1	0	26.99	42.22	13	6	19.31	8.73	3.33	21.94	1.7084
Q9HAV7	GrpE protein homolog 1, mitochondrial OS=Homo sapiens GN=GRPEL1 PE=1 SV=2	0	39.53	39.17	30	9	24.26	8.12	4.28	37.37	1.7082
O95861	3'(2'),5'-bisphosphate nucleotidase 1 OS=Homo sapiens GN=BPNT1 PE=1 SV=1	0	14.56	12.99	11	4	33.37	5.69	0.49	11.62	1.7075
B2RDY9	Adenylyl cyclase-associated protein OS=Homo sapiens PE=2 SV=1	0	69.91	32	36	13	51.58	8.22	2.05	67.9	1.7059
P25788	Proteasome subunit alpha type-3 OS=Homo sapiens GN=PSMA3 PE=1 SV=2	0	36.17	25.49	30	6	28.42	5.33	2.73	46.77	1.7008
Q13185	Chromobox protein homolog 3 OS=Homo sapiens GN=CBX3 PE=1 SV=4	0	17.51	21.31	13	3	20.8	5.33	1.51	24.53	1.697
A8MT02	Small nuclear ribonucleoprotein-associated proteins B and B' OS=Homo sapiens GN=SNRPB PE=1 SV=3	0	19.27	18.4	24	6	29.96	10.18	1.37	30.95	1.6934
A4D2P0	Ras-related C3 botulinum toxin substrate 1 (Rho family, small GTP binding protein Rac1) OS=Homo sapiens GN=RAC1 PE=2 SV=1	0	21.41	22.75	25	6	23.45	8.63	2.98	27.36	1.6826
A0A0J9YVP6	Poly(U)-binding-splicing factor PUF60 (Fragment) OS=Homo sapiens GN=PUF60 PE=1 SV=1	0	88.5	35.02	55	14	57.36	5.35	2.28	124.91	1.6816
Q76LA1	CSTB protein OS=Homo sapiens GN=CSTB PE=2 SV=1	0	24.14	70.41	8	4	11.13	7.56	5.81	11.98	1.6788
A0A109NGN6	Proteasome subunit alpha type OS=Homo sapiens PE=2 SV=1	0	38.84	38.59	27	7	26.39	4.79	4.34	76.51	1.6736
A8K486	Peptidyl-prolyl cis-trans isomerase OS=Homo sapiens PE=2 SV=1	0	100.26	53.33	124	9	18	6.9	12.59	284.91	1.6699
Q9UDW1	Cytochrome b-c1 complex subunit 9 OS=Homo sapiens GN=UQCR10 PE=1 SV=3	0	20.92	38.1	13	2	7.3	9.47	4.62	33.3	1.6662
P08754	Guanine nucleotide-binding protein G(k) subunit alpha OS=Homo sapiens GN=GNAI3 PE=1 SV=3	0	36.6	25.42	20	5	40.51	5.69	1.98	31.56	1.6571
O15042	U2 snRNP-associated SURP motif-containing protein OS=Homo sapiens GN=U2SURP PE=1 SV=2	0	52.6	13.8	28	12	118.22	8.47	0.72	56.71	1.6568
E9PK25	Cofilin-1 OS=Homo sapiens GN=CFL1 PE=1 SV=1	0	122.35	66.18	96	9	22.71	8.34	30.62	248.73	1.6563
A0A140VK53	Testicular secretory protein Li 53 OS=Homo sapiens PE=2 SV=1	0	71.5	8.61	68	18	299.44	12.06	0.35	108.51	1.6505
P26639	Threonine--tRNA ligase, cytoplasmic OS=Homo sapiens GN=TARS PE=1 SV=3	0	187.61	55.74	122	37	83.38	6.67	5.81	247.04	1.6501
A0A0S2Z4Z6	Serine/arginine repetitive matrix 1 isoform 2 (Fragment) OS=Homo sapiens GN=SRRM1 PE=2 SV=1	0	14.68	3.16	9	2	103.92	11.84	0.14	21.14	1.6486
A8K0T9	cDNA FLJ75422, highly similar to Homo sapiens capping protein (actin filament) muscle Z-line, alpha 1, mRNA OS=Homo sapiens PE=2 SV=1	0	45.53	35.31	15	4	32.89	5.69	1.37	45.73	1.6465
A0A087WU53	Magnesium transporter protein 1 OS=Homo sapiens GN=MAGT1 PE=1 SV=1	0	18.64	13.9	7	5	41.5	9.94	0.78	10.55	1.6437
P46783	40S ribosomal protein S10 OS=Homo sapiens GN=RPS10 PE=1 SV=1	0	67.75	52.12	52	9	18.89	10.15	7.38	125.45	1.6398
A8K3S1	Glucosamine-6-phosphate isomerase OS=Homo sapiens PE=2 SV=1	0	7.56	7.27	6	2	32.66	6.92	0.29	8.92	1.6386
P07741	Adenine phosphoribosyltransferase OS=Homo sapiens GN=APRT PE=1 SV=2	0	43.93	52.78	34	8	19.6	6.02	4.18	75.73	1.636
Q9NYU2	UDP-glucose:glycoprotein glucosyltransferase 1 OS=Homo sapiens GN=UGGT1 PE=1 SV=3	0	40.59	7.52	16	9	177.08	5.63	0.27	32.91	1.636
P62633	Cellular nucleic acid-binding protein OS=Homo sapiens GN=CNBP PE=1 SV=1	0	16.54	19.77	6	3	19.45	7.71	0.59	15.48	1.6335
O60493	Sorting nexin-3 OS=Homo sapiens GN=SNX3 PE=1 SV=3	0	8.42	13.58	11	3	18.75	8.66	0.87	14.21	1.6259
E5KN59	Peptidyl-prolyl cis-trans isomerase D OS=Homo sapiens PE=4 SV=1	0	15.59	14.86	13	6	40.74	7.21	0.59	18.4	1.6236
A0A024R203	Proteasome (Prosome, macropain) activator subunit 3 (PA28 gamma Ki), isoform CRA_a OS=Homo sapiens GN=PSME3 PE=4 SV=1	0	47.18	30.94	31	7	30.87	6.71	2.38	79.44	1.6231
B4E1J8	cDNA FLJ56285, highly similar to ADP-ribosylation factor-like protein 8B OS=Homo sapiens PE=2 SV=1	0	28.72	21.43	15	4	27.24	9.66	1.42	30.02	1.6213
A0A0G2JIW1	Heat shock 70 kDa protein 1B OS=Homo sapiens GN=HSPA1B PE=1 SV=1	0	371.38	64.02	317	31	70.07	5.66	41.81	911.27	1.6183
Q15366	Poly(rC)-binding protein 2 OS=Homo sapiens GN=PCBP2 PE=1 SV=1	0	91.14	50.41	76	1	38.56	6.79	6.94	200.5	1.6132
P20618	Proteasome subunit beta type-1 OS=Homo sapiens GN=PSMB1 PE=1 SV=2	0	32.09	39.83	22	7	26.47	8.13	2.42	40.68	1.6081
A0A0S2Z3L2	ATPase Ca++ transporting cardiac muscle slow twitch 2 isoform 1 (Fragment) OS=Homo sapiens GN=ATP2A2 PE=2 SV=1	0	129.62	28.69	97	24	114.68	5.34	2.16	206.97	1.6079
Q9Y520	Protein PRRC2C OS=Homo sapiens GN=PRRC2C PE=1 SV=4	0	8.86	1.62	7	4	316.72	9.13	0.07	1.96	1.5996
Q59GW6	Acetyl-CoA acetyltransferase, cytosolic variant (Fragment) OS=Homo sapiens PE=2 SV=1	0	49.4	22.28	29	6	42.11	7.4	2.16	73.05	1.5982
P30101	Protein disulfide-isomerase A3 OS=Homo sapiens GN=PDIA3 PE=1 SV=4	0	205.94	60	122	22	56.75	6.35	11.33	313.91	1.5904
A0A140VJJ2	S-formylglutathione hydrolase OS=Homo sapiens GN=ESD PE=2 SV=1	0	60.9	40.07	38	8	31.44	7.02	3.87	81.37	1.5853
P55060	Exportin-2 OS=Homo sapiens GN=CSE1L PE=1 SV=3	0	230.72	41.61	187	36	110.35	5.77	5.46	440.65	1.5851
P38432	Coilin OS=Homo sapiens GN=COIL PE=1 SV=1	0	17.28	9.2	10	5	62.57	9.07	0.39	14.97	1.5819
P40925	Malate dehydrogenase, cytoplasmic OS=Homo sapiens GN=MDH1 PE=1 SV=4	0	76.79	43.41	62	12	36.4	7.36	3.22	139.79	1.5794
A4D105	Replication protein A3, 14kDa OS=Homo sapiens GN=RPA3 PE=2 SV=1	0	22.92	42.98	8	3	13.56	5.08	2.16	26.35	1.5787
A8K4K9	cDNA FLJ76169 OS=Homo sapiens PE=2 SV=1	0	7.73	7.41	4	2	34.84	6.81	0.29	7.06	1.5773
P14174	Macrophage migration inhibitory factor OS=Homo sapiens GN=MIF PE=1 SV=4	0.000412	7.05	26.09	15	2	12.47	7.88	2.16	36.43	1.5697
B5BUB5	Autoantigen La (Fragment) OS=Homo sapiens GN=SSB PE=2 SV=1	0	110.44	40.93	57	17	46.84	7.12	3.89	153.09	1.5691
Q1HBJ4	Mitogen-activated protein kinase OS=Homo sapiens GN=MAPK1 PE=3 SV=1	0.004155	2.7	2.5	5	1	41.36	6.98	0.11	11.72	1.5646
P37108	Signal recognition particle 14 kDa protein OS=Homo sapiens GN=SRP14 PE=1 SV=2	0	15.1	23.53	12	4	14.56	10.04	2.16	22.4	1.564
P04075	Fructose-bisphosphate aldolase A OS=Homo sapiens GN=ALDOA PE=1 SV=2	0	261	83.52	190	24	39.4	8.09	66	508.33	1.5614
A0A0S2Z2Z3	ATP-binding cassette sub-family B member 7 isoform 1 (Fragment) OS=Homo sapiens GN=ABCB7 PE=2 SV=1	0	8.51	4.38	8	3	82.72	9.33	0.18	13.6	1.5606
P28074	Proteasome subunit beta type-5 OS=Homo sapiens GN=PSMB5 PE=1 SV=3	0	57.72	40.3	41	11	28.46	6.92	4.82	96.5	1.5498
B9EKV4	Aldehyde dehydrogenase 9 family, member A1 OS=Homo sapiens GN=ALDH9A1 PE=2 SV=1	0	10.34	5.41	7	2	56.26	6.57	0.28	12.34	1.5405
A0A024QZS4	Peptidyl-prolyl cis-trans isomerase OS=Homo sapiens GN=PPIF PE=3 SV=1	0	24.66	32.37	17	6	22.03	9.38	1.37	35.05	1.5389
Q9BRA2	Thioredoxin domain-containing protein 17 OS=Homo sapiens GN=TXNDC17 PE=1 SV=1	0	13.53	26.83	16	3	13.93	5.52	1.15	36.21	1.537
Q99426	Tubulin-folding cofactor B OS=Homo sapiens GN=TBCB PE=1 SV=2	0	13.97	15.57	9	3	27.31	5.15	0.54	19.81	1.5338
A0A0A0MSW4	Phosphatidylinositol transfer protein beta isoform OS=Homo sapiens GN=PITPNB PE=1 SV=1	0	40.61	36.9	22	7	31.56	6.87	1.23	46.95	1.5316
P47985	Cytochrome b-c1 complex subunit Rieske, mitochondrial OS=Homo sapiens GN=UQCRFS1 PE=1 SV=2	0	16.07	8.03	6	1	29.65	8.32	0.31	20.13	1.5309
P13797	Plastin-3 OS=Homo sapiens GN=PLS3 PE=1 SV=4	0	211.28	45.87	126	22	70.77	5.6	5.81	339.74	1.5304
A0A024R324	Ras homolog gene family, member A, isoform CRA_a OS=Homo sapiens GN=RHOA PE=4 SV=1	0	62.4	54.92	43	8	21.75	6.1	10.94	82.38	1.5296
Q9Y4E8	Ubiquitin carboxyl-terminal hydrolase 15 OS=Homo sapiens GN=USP15 PE=1 SV=3	0	8.13	3.06	7	3	112.35	5.22	0.13	5.35	1.527
J3KQ32	Obg-like ATPase 1 OS=Homo sapiens GN=OLA1 PE=1 SV=1	0	60.92	38.7	36	13	46.91	8.06	2.3	64.19	1.5261
V9HW12	Epididymis secretory sperm binding protein Li 2a OS=Homo sapiens GN=HEL-S-2a PE=2 SV=1	0	44.67	44.95	39	6	21.88	5.97	5.81	77.44	1.5248
Q15008	26S proteasome non-ATPase regulatory subunit 6 OS=Homo sapiens GN=PSMD6 PE=1 SV=1	0	48.09	27.51	30	10	45.5	5.62	1.81	70.46	1.5195
P14625	Endoplasmin OS=Homo sapiens GN=HSP90B1 PE=1 SV=1	0	270.23	45.7	193	38	92.41	4.84	8.14	469.69	1.5174
A0MNP2	CDW11/WDR57 OS=Homo sapiens GN=WDR57 PE=2 SV=1	0	36.69	32.77	15	6	39.29	8.1	1.51	38.19	1.5156
B2R983	cDNA, FLJ94267, highly similar to Homo sapiens glutathione S-transferase omega 1 (GSTO1), mRNA OS=Homo sapiens PE=2 SV=1	0	31.81	38.59	27	10	27.52	6.6	3.22	41.82	1.5155
Q7Z4V5	Hepatoma-derived growth factor-related protein 2 OS=Homo sapiens GN=HDGFRP2 PE=1 SV=1	0	10.22	6.41	7	4	74.27	7.49	0.26	9.03	1.515
O00299	Chloride intracellular channel protein 1 OS=Homo sapiens GN=CLIC1 PE=1 SV=4	0	50.06	50.62	28	9	26.91	5.17	3.44	67.02	1.5149
Q9Y4L1	Hypoxia up-regulated protein 1 OS=Homo sapiens GN=HYOU1 PE=1 SV=1	0	134.98	38.54	64	28	111.27	5.22	2.29	105.22	1.513
Q9H3N1	Thioredoxin-related transmembrane protein 1 OS=Homo sapiens GN=TMX1 PE=1 SV=1	0	15.86	15	11	4	31.77	4.98	1.15	24.45	1.5127
Q96I99	Succinate--CoA ligase [GDP-forming] subunit beta, mitochondrial OS=Homo sapiens GN=SUCLG2 PE=1 SV=2	0	22.2	12.27	12	5	46.48	6.39	0.45	26.89	1.5119
C7DJS2	Glutathione S-transferase pi (Fragment) OS=Homo sapiens GN=GSTP1 PE=2 SV=1	0	22.2	42.38	38	1	16.66	5.1	9	146.38	1.5114
Q92688	Acidic leucine-rich nuclear phosphoprotein 32 family member B OS=Homo sapiens GN=ANP32B PE=1 SV=1	0	45.14	23.51	29	2	28.77	4.06	9	47.52	1.5113
P35659	Protein DEK OS=Homo sapiens GN=DEK PE=1 SV=1	0.000412	6.95	5.07	11	2	42.65	8.56	0.21	14.57	1.5097
F6WQW2	Ran-specific GTPase-activating protein OS=Homo sapiens GN=RANBP1 PE=1 SV=1	0	48.1	26.26	36	7	31.88	8.75	2.16	87.99	1.5077
Q5TDE9	Chromosome 1 open reading frame 57, isoform CRA_d OS=Homo sapiens GN=C1orf57 PE=2 SV=1	0	24.19	26.84	13	4	20.7	9.54	1.68	30.47	1.5041
